# Supplementary material for: Italian Grape Ale Beers Obtained with Malvasia di Candia Aromatica Grape Variety: Evolution of Phenolic Compounds during Fermentation
Source: Foods. 2023 Mar 12;12(6):1196. doi: 10.3390/foods12061196 (PMC10047963; doi:10.3390/foods12061196)
Supplement: Supplementary file 1 [file foods-12-01196-s001.zip]

Archive with 1 entries (1 files):
- foods-2267140-supplementary.xlsx
