# Supplementary material for: Italian Grape Ale Beers Obtained with Malvasia di Candia Aromatica Grape Variety: Evolution of Phenolic Compounds during Fermentation
Source: Foods. 2023 Mar 12;12(6):1196. doi: 10.3390/foods12061196 (PMC10047963; doi:10.3390/foods12061196)
Supplement: Supplementary file 1 [file foods-12-01196-s001.zip › foods-2267140-supplementary.xlsx]

## Sheet: Supplementary Material
		Gallic acid (ppm)			(+)-Gallocatechin (ppm)	Protocatechuic Acid (ppm)			Epigallocatechin (ppm)	Caftaric Acid (ppm)			(+)-Catechin (ppm)			trans-Coutaric Acid (ppm)			(-)-Epicatechin (ppm)			Astringin (ppm)			trans-Fertaric Acid (ppm)			2,6-dihydroxybenzoic acid (ppm)			4-hydroxybenzoic acid (ppm)			Chlorogenic Acid (ppm)			Procyanidin (B1 and B2) (ppm)			Caffeic Acid (ppm)			Vanillic Acid (ppm)			Rutin (ppm)			Piceid (ppm)
T0	Control	0.430102	±	0.0217512	< LOD	0.222904	±	0.022596	< LOD	< LOD			3.84055	±	0.159521	< LOD			3.58288	±	0.248446	0.223852	±	0.0226831	< LOD			0.0540363	±	0.00714581	0.210581	±	0.0219444	0.711001	±	0.036964	2.91382	±	0.0791381	0.807519	±	0.121703	< LOD			0.56016	±	0.0410137	0.0107892
	Must 10%	0.400758	±	0.0186438	< LOD	0.196286	±	0.00822312	< LOD	2.0737	±	0.950474	3.05124	±	0.350689	1.11566	±	0.10104	3.23963	±	0.255208	0.227574	±	0.0342231	0.397728	±	0.0218352	0.0476054	±	0.00579076	0.24675	±	0.0674952	0.477177	±	0.0563901	2.17301	±	0.179571	0.958945	±	0.0953696	< LOD			0.576646	±	0.0530785	0.0196767
	Must 20%	0.355815	±	0.0342096	< LOD	0.177446	±	0.00757925	< LOD	< LOD			2.37026	±	0.016943	1.15169	±	0.0462975	2.558	±	0.189247	0.23345	±	0.0630431	0.82266	±	0.0558409	0.0462221	±	0.00655102	0.163437	±	0.0232763	0.226203	±	0.0310216	1.47735	±	0.827556	< LOD			< LOD			0.547705	±	0.021544	< LOD
	Marc 10%	0.384305	±	0.0343531	< LOD	0.204492	±	0.000793766	< LOD	0.343328	±	0.134641	2.91862	±	0.116373	0.427405	±	0.0203804	3.10277	±	0.15309	0.240122	±	0.0400219	0.128419	±	0.00487404	0.0443108	±	0.00284407	0.229333	±	0.028682	0.741423	±	0.200851	2.54106	±	0.569731	1.13109	±	0.23151	< LOD			0.643905	±	0.0258558	< LOD
	Marc 20%	0.358558	±	0.0417107	< LOD	0.19944	±	0.00796523	< LOD	< LOD			1.84479	±	0.30012	0.853165	±	0.155462	2.00584	±	0.202441	0.216454	±	0.0124277	0.405059	±	0.0811535	0.0442847	±	0.00362005	0.234081	±	0.017185	0.231066	±	0.045166	2.22832	±	0.283972	< LOD			< LOD			0.577599	±	0.102643	< LOD
T1	Control	0.408895	±	0.0389931	< LOD	0.18525	±	0.0215752	< LOD	< LOD			3.65404	±	0.270535	< LOD			2.5279	±	0.260425	0.198311	±	0.0337886	< LOD			0.0671983	±	0.0073921	0.228573	±	0.0303857	0.670715	±	0.0903828	< LOD	±	0	< LOD			< LOD			0.418121	±	0.055531	< LOD
	Must 10%	0.409447	±	0.0261449	< LOD	0.191842	±	0.00733521	< LOD	3.08648	±	0.594449	3.26078	±	0.0360922	1.16075	±	0.00130047	2.84552	±	0.0903646	0.251021	±	0.0635433	0.488018	±	0.0173462	0.0575685	±	0.000278013	0.240165	±	0.0269792	0.579109	±	0.0943221	< LOD	±	0	0.80458	±	0.0600511	< LOD			0.417698	±	0.0290525	< LOD
	Must 20%	0.356492	±	0.0190158	< LOD	0.181783	±	0.00985454	< LOD	1.04537	±	0.28606	2.70968	±	0.134796	1.40462	±	0.105729	2.52625	±	0.0794021	0.237725	±	0.0157721	0.966271	±	0.0111951	0.058919	±	0.00187784	0.225345	±	0.019972	0.407073	±	0.0614675	< LOD	±	0	0.725203	±	0.0798249	< LOD			0.371314	±	0.0340686	< LOD
	Marc 10%	0.498957	±	0.0709424	< LOD	0.202551	±	0.00925201	< LOD	0.300437	±	0.117075	2.90275	±	0.227713	1.33223	±	0.223022	2.90986	±	0.0972385	0.236375	±	0.0433424	0.404295	±	0.0630453	0.0650913	±	0.00611332	0.277137	±	0.0152685	0.350181	±	0.0258483	< LOD	±	0	< LOD			< LOD			0.555785	±	0.0515056	< LOD
	Marc 20%	0.540997	±	0.0491266	< LOD	0.19536	±	0.0141269	< LOD	< LOD			2.9219	±	0.592727	2.07312	±	0.34692	3.07516	±	0.486434	0.206809	±	0.0520949	0.675823	±	0.118093	0.0628871	±	0.0073856	0.296721	±	0.0303039	0.221098	±	0.0866326	2.71883	±	1.28748	< LOD			< LOD			0.556083	±	0.0456165	< LOD
T3	Control	0.466212	±	0.0321085	< LOD	0.212926	±	0.0336115	< LOD	< LOD			2.74763	±	0.260524	< LOD			0.69702	±	0.0944409	0.225298	±	0.0193164	< LOD			0.0942848	±	0.0170921	0.213766	±	0.0535033	0.538798	±	0.0477344	0.338626	±	0.0744363	0.567141	±	0.0736373	< LOD			0.155588	±	0.0247138	< LOD
	Must 10%	0.459588	±	0.0414494	< LOD	0.158481	±	0.00672486	< LOD	3.0739	±	1.02211	2.4837	±	0.198215	0.781513	±	0.0885969	0.748597	±	0.0853926	0.254855	±	0.054915	0.653164	±	0.0544049	0.0683124	±	0.00561777	0.230007	±	0.0121561	0.452792	±	0.085028	0.421804	±	0.123364	0.973871	±	0.0714839	< LOD			0.1404	±	0.012144	< LOD
	Must 20%	0.469542	±	0.0322956	< LOD	0.15724	±	0.00143664	< LOD	1.26313	±	0.264593	2.28781	±	0.163878	1.03311	±	0.0868873	0.676653	±	0.030981	0.264909	±	0.0287943	1.25287	±	0.02135	0.0619203	±	0.00305665	0.266878	±	0.00893085	0.326248	±	0.0246397	0.518171	±	0.0675826	0.877796	±	0.155937	< LOD			0.120986	±	0.0150997	< LOD
	Marc 10%	1.24859	±	0.10344	< LOD	0.178705	±	0.0348316	< LOD	1.37482	±	0.217822	4.12751	±	0.627406	1.50588	±	0.306025	2.05523	±	0.401967	0.274754	±	0.0440322	0.76673	±	0.159322	0.0715279	±	0.0105127	0.374383	±	0.0688356	0.366569	±	0.0515314	1.13057	±	0.208454	1.03312	±	0.114152	< LOD			0.177649	±	0.0324303	< LOD
	Marc 20%	1.77974	±	0.255292	< LOD	0.164337	±	0.0252051	< LOD	2.45232	±	0.282002	5.57566	±	1.11573	3.87406	±	0.912955	3.08086	±	0.779519	0.295219	±	0.0762716	1.29562	±	0.261151	0.064334	±	0.0126496	0.499656	±	0.0603216	0.305649	±	0.0387827	1.91948	±	0.343632	1.21427	±	0.149518	< LOD			0.189122	±	0.0262634	< LOD
T5	Control	0.496019	±	0.0838282	< LOD	0.236884	±	0.0718314	< LOD	< LOD			3.33549	±	0.647871	< LOD			0.629712	±	0.0954447	0.242184	±	0.0348987	< LOD			0.0967369	±	0.0332143	0.225377	±	0.0421283	0.670945	±	0.194373	0.238215	±	0.044948	0.747273	±	0.149315	< LOD			0.215361	±	0.0531824	< LOD
	Must 10%	0.515071	±	0.0244212	< LOD	0.172933	±	0.0200645	< LOD	2.82124	±	0.471126	2.64778	±	0.0754382	0.737721	±	0.0270461	0.811426	±	0.0882877	0.271937	±	0.015381	0.72385	±	0.0241407	0.0695807	±	0.00990713	0.269366	±	0.00380554	0.507437	±	0.0481777	0.338341	±	0.0554249	1.0644	±	0.00853046	< LOD			0.144597	±	0.0109947	< LOD
	Must 20%	0.501272	±	0.0265118	< LOD	0.157584	±	0.0074769	< LOD	0.609049	±	0.0736292	2.66148	±	0.213586	0.978401	±	0.0886544	0.762218	±	0.0655989	0.31389	±	0.0235597	1.42574	±	0.0961176	0.0657192	±	0.00235087	0.294611	±	0.00604521	0.347127	±	0.047565	0.374988	±	0.128722	0.872968	±	0.100711	0.200737	±	0.0341654	0.123703	±	0.00680509	< LOD
	Marc 10%	1.63072	±	0.0706792	< LOD	0.173275	±	0.00938989	< LOD	0.33971	±	0.108293	4.85939	±	0.428889	1.13468	±	0.218857	2.74719	±	0.448672	0.32	±	0.0394981	0.87656	±	0.086548	0.0690475	±	6.74419e-05	0.376804	±	0.0368594	0.313244	±	0.023267	1.32914	±	0.197835	1.07914	±	0.082109	< LOD			0.171889	±	0.0289145	< LOD
	Marc 20%	2.35841	±	0.153559	< LOD	0.150144	±	0.00760381	< LOD	1.20794	±	0.323178	6.94054	±	0.590826	3.16073	±	0.384091	4.95521	±	1.05085	0.354501	±	0.0336086	1.3739	±	0.0387937	0.0571472	±	0.00137999	0.396833	±	0.0477817	0.287712	±	0.0136082	2.52709	±	0.423173	1.19847	±	0.103069	< LOD			0.18089	±	0.019274	< LOD
T7	Control	0.437812	±	0.0102115	< LOD	0.195305	±	0.0617751	< LOD	< LOD			2.16728	±	0.507839	< LOD			0.72945	±	0.0292342	0.174326	±	0.0388003	< LOD			0.0854926	±	0.0283291	0.203983	±	0.0214203	0.447093	±	0.0678074	0.204553	±	0.0860776	0.638555	±	0.192642	< LOD			0.18505	±	0.0241382	< LOD
	Must 10%	0.481988	±	0.0497663	< LOD	0.158704	±	0.0194822	< LOD	0.732819	±	0.210072	1.85718	±	0.310297	0.605524	±	0.0674596	0.729815	±	0.146646	0.199532	±	0.0263574	0.517129	±	0.0723604	0.0633553	±	0.00316005	0.242274	±	0.0202782	0.369843	±	0.0455014	0.105239	±	0.0581652	0.931092	±	0.181604	< LOD			0.112759	±	0.0154043	< LOD
	Must 20%	0.4965	±	0.0251956	< LOD	0.188032	±	0.00688959	< LOD	0.187882	±	0.0744366	2.15877	±	0.234854	1.07571	±	0.0875171	0.856872	±	0.0608535	0.299017	±	0.0173375	1.17516	±	0.0766704	0.0758363	±	0.00125629	0.29036	±	0.0282555	0.283962	±	0.0544795	0.197029	±	0.0261561	0.886932	±	0.104822	< LOD			0.106111	±	0.00348545	< LOD
	Marc 10%	2.2884	±	0.175904	< LOD	0.157227	±	0.0316012	< LOD	0.383217	±	0.150218	4.90625	±	0.758436	1.20534	±	0.303098	7.19342	±	1.35345	0.250952	±	0.0440878	0.604788	±	0.145772	0.061047	±	0.0125987	0.380394	±	0.00924464	0.255419	±	0.0558362	1.69049	±	0.45444	1.05261	±	0.132283	< LOD			0.110551	±	0.0144963	< LOD
	Marc 20%	3.60924	±	0.225924	< LOD	0.16771	±	0.0161588	< LOD	3.03151	±	0.802155	9.92561	±	0.953374	3.7659	±	0.263161	9.4685	±	1.43212	0.245977	±	0.0246267	1.18847	±	0.139321	0.0648253	±	0.00365055	0.488759	±	0.0855372	0.269295	±	0.0423192	3.96918	±	0.0791447	2.0241	±	0.28841	0.229864	±	0.0602192	0.131121	±	0.0155213	< LOD
T30	Control	0.449795	±	0.0131549	< LOD	0.141898	±	0.0396389	< LOD	< LOD			2.51826	±	0.244932	< LOD			0.14718	±	0.0280748	0.260585	±	0.043557	< LOD			0.0677205	±	0.0205111	0.195537	±	0.0223078	0.502166	±	0.0285448	0.169411	±	0.0664324	0.617412	±	0.0990357	< LOD			0.163163	±	0.00577022	< LOD
	Must 10%	0.392389	±	0.0404511	< LOD	0.105562	±	0.00609522	< LOD	0.250405	±	0.149186	1.79223	±	0.179089	0.408925	±	0.0486601	0.147416	±	0.0280035	0.288213	±	0.0259289	0.604238	±	0.0662194	0.0491727	±	0.00426285	0.218012	±	0.00562441	0.280541	±	0.0551117	0.135569	±	0.0232474	0.954572	±	0.0343884	< LOD			0.0883261	±	0.00464094	< LOD
	Must 20%	0.43507	±	0.0497917	< LOD	0.103649	±	0.0167295	< LOD	< LOD			1.53994	±	0.199993	0.665782	±	0.0884041	0.173085	±	0.0409618	0.331401	±	0.0186726	1.30583	±	0.206555	0.0527484	±	0.00864622	0.276445	±	0.020753	0.105903	±	0.0479997	0.168913	±	0.0223753	0.286727	±	0.0762673	< LOD			0.0649364	±	0.013966	< LOD
	Marc 10%	1.59687	±	0.996153	< LOD	0.102794	±	0.0209636	< LOD	< LOD			5.22689	±	1.00191	0.965616	±	0.278575	1.12331	±	0.260731	0.3488	±	0.0413766	0.757701	±	0.1451	0.0503362	±	0.00669959	0.42808	±	0.0343705	0.181046	±	0.0191217	1.49846	±	0.267134	0.703413	±	0.183484	< LOD			0.0875966	±	0.0293604	< LOD
	Marc 20%	2.67788	±	0.624597	< LOD	0.0968413	±	0.00513909	< LOD	1.05295	±	0.378397	8.34497	±	0.480225	2.39852	±	0.28685	2.75047	±	0.566169	0.328338	±	0.0335835	1.19038	±	0.0514493	0.0442975	±	0.00133898	0.464114	±	0.0788261	0.212335	±	0.0231899	3.46524	±	1.23064	1.10076	±	0.224393	< LOD			0.0838636	±	0.00700526	< LOD
Final Beer (T65)	Control	1.58571	±	0.264121	< LOD	0.178966	±	0.0253729	< LOD	< LOD			3.55795	±	0.0379526	< LOD			0.204257	±	0.0129926	0.287857	±	0.0259806	< LOD			0.0674365	±	0.0143834	0.272558	±	0.0483291	0.683843	±	0.0765789	0.242756	±	0.0371186	0.519233	±	0.0195379	< LOD			0.301732	±	0.0656297	< LOD
	Must 10%	0.36552	±	0.0258288	< LOD	0.103232	±	0.0493878	< LOD	0.323019	±	0.0783619	2.469	±	0.106219	0.544193	±	0.175748	0.115728	±	0.0556145	0.240645	±	0.132296	0.470523	±	0.179494	0.0413128	±	0.0185345	0.226834	±	0.019289	0.310389	±	0.124053	0.271854	±	0.0826092	0.673208	±	0.290575	< LOD			0.0555097	±	0.0316555	< LOD
	Must 20%	0.301668	±	0.107943	< LOD	0.096769	±	0.0190929	< LOD	0.14924	±	0.0259956	1.51054	±	0.18446	0.801659	±	0.142687	0.0921227	±	0.0152629	0.315428	±	0.0498058	0.861926	±	0.151713	0.0415658	±	0.00723829	0.300073	±	0.0377217	0.115526	±	0.0322194	0.239321	±	0.0296158	0.378388	±	0.0516512	< LOD			0.0530128	±	0.00840229	< LOD
	Marc 10%	0.353981	±	0.0310361	< LOD	0.114883	±	0.0127063	< LOD	0.364071	±	0.130516	5.97434	±	0.943548	1.23648	±	0.291498	0.642686	±	0.132127	0.262119	±	0.0346857	0.580116	±	0.0846713	0.048595	±	0.00671998	0.476043	±	0.0591237	0.213193	±	0.0303837	1.93128	±	0.122726	0.965348	±	0.237554	< LOD			0.0503595	±	0.00686114	< LOD
	Marc 20%	1.9691	±	0.154344	< LOD	0.124648	±	0.00727938	< LOD	1.09188	±	0.41997	11.4903	±	0.674326	2.68695	±	0.215166	1.37387	±	0.0890215	0.32287	±	0.0678346	1.01139	±	0.0296749	0.045694	±	0.00303698	0.691656	±	0.0188709	0.253603	±	0.0528492	4.41683	±	0.754853	1.5149	±	0.302619	< LOD			0.0647776	±	0.00263218	< LOD
[truncated: 21 more columns]
